# Supplementary material for: Design, Synthesis and Evaluation of Novel 1,4-Disubstituted Piperazine-2,5-dione Derivatives as Antioxidants against H2O2-Induced Oxidative Injury via the IL-6/Nrf2 Loop Pathway
Source: Antioxidants (Basel). 2022 Oct 12;11(10):2014. doi: 10.3390/antiox11102014 (PMC9598289; doi:10.3390/antiox11102014)
Supplement: Supplementary file 1 [file antioxidants-11-02014-s001.zip]

Archive with 1 entries (1 files):
- antioxidants-1938264-supplementary.pdf
